# Supplementary material for: Extracellular vesicles produced by the human commensal gut bacterium Bacteroides thetaiotaomicron affect host immune pathways in a cell‐type specific manner that are altered in inflammatory bowel disease
Source: J Extracell Vesicles. 2022 Jan 22;11(1):e12189. doi: 10.1002/jev2.12189 (PMC8783345; doi:10.1002/jev2.12189)
Supplement: Supplementary file 5 — Supporting information. [file JEV2-11-e12189-s003.xlsx]

## Sheet: Sheet1
Supplementary Table 1. BEV proteins predicted to interact with host immune cells
Accession	Gene	Description	FDR in vitro*	FDR in vivo**		* FDR confidence (%) for the identification of BEV proteins isolated from bacterial cultures (n=3)
Q8AB67	BT_0244	Nuclease SbcCD subunit D sbcD	1	1		**FDR confidence (%) for the identification of BEV proteins isolated from the caecum of Bt-monocolonised mice (n=3)
Q8AB60	BT_0251	Dolichol-phosphate mannosyltransferase	1	1
Q8AB59	BT_0252	Transcription-repair-coupling factor mfd	5	5
Q8AAX8	BT_0334	Uncharacterized protein	1	1
Q8AAP3	BT_0421	Tetratricopeptide repeat (TPR) family	1	1
Q8A9X3	BT_0692	Putative calcineurin phosphohydrolase	1	1
Q8A9R9	BT_0746	Putative zinc protease	1	1
Q8A9N1	BT_0784	Putative RNA-binding protein	1	1
Q8A9I9	BT_0826	Putative FHA domain protein	1	1
Q8A9I4	BT_0831	ATP-dependent RNA helicase	1	1
Q8A9C7	BT_0888	AMP nucleosidase	1	1
Q8A9C1	BT_0894	DNA ligase ligA	1	1
Q8A9B2	BT_0903	BatE, TRP domain containing protein	1	1
Q8A8L5	BT_1152	D-3-phosphoglycerate dehydrogenase	1	1
Q8A8L3	BT_1154	ATP-independent RNA helicase	5	1
Q8A8I6	BT_1181	Glycoside transferase family 2	5	5
Q8A8G0	BT_1207	Glycerate dehydrogenase (NADH-dependent)	1	1
Q8A8D1	BT_1236	2,3-cyclic-nucleotide 2-phosphodiesterase	1	1
Q8A7E9	BT_1575	Putative dehydrogenase	1	1
Q8A6K0	BT_1881	Purine nucleoside phosphorylase	1	1
Q8A6J4	BT_1887	Putative RNA-binding protein rbpA	1	5
Q8A673	BT_2013	Putative phosphohydrolase	1	1
Q8A5V0	BT_2136	Putative purple acid phosphatase	1	1
Q8A5T7	BT_2151	Glycoside transferase family 2	1	1
Q8A5K0	BT_2239	Carboxyl-terminal protease	1	1
Q8A507	BT_2440	5'-nucleotidase	1	1
Q8A3Z4	BT_2810	Metallophosphoesterase	1	1
Q8A3K7	BT_2947	Glycoside transferase family 2	1	1
Q8A3C4	BT_3030	Putative exported phosphoesterase protein	1	1
Q8A2K2	BT_3303	ATP-dependent RNA helicase	1	1
Q8A2E4	BT_3361	Erythronate-4-phosphate dehydrogenase pdxB	1	1
Q8A2D9	BT_3366	Glycoside transferase family 2	1	1
Q8A2D5	BT_3370	Glycoside transferase family 2	5	5
Q8A2B7	BT_3388	Glycoside transferase family 2	5	5
Q8A1V7	BT_3551	Putative zinc protease	1	1
Q8A1M2	BT_3639	ThiF family protein	5	5
Q8A1G7	BT_3694	Glycoside transferase family 2	5	5
Q8A1G4	BT_3697	UDP-2,3-diacylglucosamine hydrolase	1	1
Q8A164	BT_3803	Putative zinc protease	1	1
Q8A131	BT_3840	Putative RNA-binding protein rbpA	1	1
Q8A127	BT_3844	ATP-dependent DNA helicase recQ	1	1
Q8A0Y6	BT_3885	Putative phosphohydrolase, Icc family	1	1
Q8A0Y2	BT_3889	Subtilisin-like serine protease	1	1
Q8A0T4	BT_3937	TPR domain-containing protein	1	1
Q8A0T3	BT_3938	ATP-dependent DNA helicase recQ	5	5
Q89ZQ6	BT_4320	Putative zinc protease	1	1
Q89ZC6	BT_4451	Putative MTA/SAH nucleosidase	1	1
Q89Z23	BT_4554	Purine nucleoside phosphorylase II	1	1
